# Supplementary material for: Examining fronto-limbic brain and sleep mechanisms of antidepressant effects in cognitive-behavioral therapy for insomnia
Source: Neuropsychopharmacology. 2026 May 7;51(9):1657–68. doi: 10.1038/s41386-026-02431-0 (PMC13268098; doi:10.1038/s41386-026-02431-0)
Supplement: Supplementary file 1 — Table S1 [file 41386_2026_2431_MOESM1_ESM.xls]

## Sheet: Sheet1
Conscious Facial Expressions of Emotion Task
		Pre-Treatment		Post-Treatment		LME Model Results
Target - Seed	Contrast	M	SD	M	SD	b (95% CI)	SE	punc	Cohen’s d
dACC - Amygdala	Anger > Neutral	-0.1	0.49	-0.07	0.5	0.03 (-0.16, 0.23)	0.1	0.75	0.03
	Fear > Neutral	0.004	0.49	0.03	0.47	0.02 (-0.17, 0.21)	0.1	0.85	0.02
	Threat > Neutral	-0.02	0.28	0.003	0.27	0.02 (-0.10, 0.14)	0.06	0.73	0.03
dmPFC - Amygdala	Anger > Neutral	-0.09	0.46	-0.2	0.4	-0.11 (-0.25, 0.02)	0.07	0.11	0.27
	Fear > Neutral	-0.04	0.46	-0.05	0.42	-0.02 (-0.20, 0.17)	0.1	0.86	0.03
	Threat > Neutral	-0.03	0.28	-0.06	0.23	-0.03 (-0.14, 0.07)	0.05	0.51	0.12
pACC - Amygdala	Anger > Neutral	0.03	0.45	-0.03	0.43.	-0.05 (-0.23, 0.14)	0.09	0.6	0.1
	Fear > Neutral	0.007	0.55	-0.06	0.43	-0.06 (-0.24, 0.12)	0.09	0.5	0.17
	Threat > Neutral	0.006	0.26	-0.04	0.23	-0.04 (-0.14, 0.07)	0.05	0.48	0.16
sgACC - Amygdala	Anger > Neutral	-0.08	0.35	0.06	0.47	0.12 (-0.05, 0.29)	0.09	0.17	0.25
	Fear > Neutral	-0.09	0.39	0.08	0.51	0.16 (0.01, 0.31	0.08	0.04	0.28
	Threat > Neutral	-0.05	0.2	0.05	0.28	0.10 (0.01, 0.18)	0.04	0.04	0.31
vmPFC - Amygdala	Anger > Neutral	-0.002	0.44	-0.15	0.44	-0.14 (-0.33, 0.04)	0.09	0.13	0.24
	Fear > Neutral	-0.08	0.51	-0.14	0.48	-0.07 (-0.24, 0.10)	0.09	0.45	0.19
	Threat > Neutral	-0.03	0.24	-0.09	0.26	-0.05 (-0.16, 0.05)	0.05	0.3	0.23
Nonconscious Facial Expressions of Emotion Task
		Pre-Treatment		Post-Treatment		LME Model Results
Target - Seed	Contrast	M	SD	M	SD	b (95% CI)	SE	punc	Cohen’s d
dACC - Amygdala	Anger > Neutral	0.06	0.45	-0.09	0.54	-0.13 (-0.29, 0.04)	0.09	0.15	0.19
	Fear > Neutral	-0.04	0.42	-0.08	0.56	-0.03 (-0.21, 0.16)	0.09	0.78	0.06
	Threat > Neutral	0.02	0.26	-0.04	0.32	-0.04 (-0.15, 0.07)	0.05	0.45	0.1
dmPFC - Amygdala	Anger > Neutral	-0.007	0.5	-0.02	0.44	-0.01 (-0.20, 0.18)	0.1	0.91	0.02
	Fear > Neutral	-0.04	0.4	-0.05	0.42	-0.01 (-0.18, 0.16)	0.09	0.91	0.04
	Threat > Neutral	0.02	0.27	0.006	0.23	-0.01 (-0.12, 0.09)	0.05	0.84	0.02
pACC - Amygdala	Anger > Neutral	-0.06	0.5	-0.08	0.47	-0.04 (-0.21, 0.13)	0.09	0.67	0.08
	Fear > Neutral	-0.09	0.41	-0.06	0.56	0.02 (-0.17, 0.21)	0.1	0.82	0.07
	Threat > Neutral	-0.04	0.3	-0.03	0.29	0.0006 (-0.10, 0.11)	0.05	0.99	0.002
sgACC - Amygdala	Anger > Neutral	-0.1	0.46	0.005	0.37	0.09 (-0.07, 0.24)	0.08	0.27	0.23
	Fear > Neutral	-0.0001	0.4	-0.004	0.44	-0.01 (-0.18, 0.15)	0.09	0.88	0.03
	Threat > Neutral	-0.03	0.3	-0.006	0.22	0.01 (-0.09, 0.11)	0.05	0.85	0.09
vmPFC - Amygdala	Anger > Neutral	-0.03	0.48	0.01	0.53	0.03 (-0.18, 0.23)	0.11	0.79	0.03
	Fear > Neutral	0.04	0.49	0.03	0.54	-0.02 (-0.23, 0.18)	0.1	0.82	0.02
	Threat > Neutral	0.01	0.3	0.03	0.28	0.004 (-0.11, 0.11)	0.06	0.95	0.01
Emotion Regulation Scenes Task
		Pre-Treatment		Post-Treatment		LME Model Results
Target - Seed	Contrast	M	SD	M	SD	b (95% CI)	SE	punc	Cohen’s d
dACC - Amygdala	Negative > Neutral	0.05	0.24	0.08	0.39	0.03 (-0.10, 0.17)	0.07	0.64	0.08
	Look Negative > Decrease Negative	-0.02	0.49	0.08	0.34	0.12 (-0.05, 0.30)	0.09	0.18	0.13
dmPFC - Amygdala	Negative > Neutral	0.03	0.23	0.07	0.29	0.029 (-0.08, 0.13)	0.05	0.59	0.12
	Look Negative > Decrease Negative	-0.04	0.45	0.01	0.44	0.08 (-0.11, 0.26)	0.1	0.43	0.05
pACC - Amygdala	Negative > Neutral	-0.03	0.24	-0.02	0.33	0.01 (-0.10, 0.13)	0.06	0.83	0.06
	Look Negative > Decrease Negative	0.06	0.4	0.1	0.37	0.03 (-0.13, 0.18)	0.08	0.73	0.05
sgACC - Amygdala	Negative > Neutral	-0.03	0.23	0.02	0.26	0.03 (-0.09, 0.14)	0.06	0.66	0.18
	Look Negative > Decrease Negative	0.06	0.41	0.07	0.47	0.002 (-0.18, 0.19)	0.09	0.99	0.01
vmPFC - Amygdala	Negative > Neutral	0.02	0.25	0.03	0.3	-0.003 (-0.12, 0.11)	0.06	0.96	0.04
	Look Negative > Decrease Negative	0.05	0.44	0.1	0.44	0.03 (-0.12, 0.19)	0.08	0.69	0.09
